# Supplementary material for: Construction of a Genetic Linkage Map and Identification of QTLs for Seed Weight and Seed Size Traits in Lentil (Lens culinaris Medik.)
Source: PLoS One. 2015 Oct 5;10(10):e0139666. doi: 10.1371/journal.pone.0139666 (PMC4593543; doi:10.1371/journal.pone.0139666)
Supplement: S2 Table — (XLS) [file pone.0139666.s003.xls]

## Sheet: Sheet1
S2 Table: Genotyping profile of lentil RIL mapping population used to generate linkage map
Marker name/GenotypeID	Precoz	L-830	1	2	3	6	7	8	10	11	12	14	16	17	19	20	22	24	27	28	29	30	32	34	35	36	38	39	40	41	44	46	50	51	52	53	55	56	57	59	60	61	62	64	69	70	71	72	74
LcSSR166	A	B	B	B	B	B	A	A	B	A	B	B	B	A	B	A	A	B	A	A	A	A	B	B	B	B	A	B	A	A	-	B	B	B	B	A	B	B	A	B	B	A	A	-	A	B	B	B	A
LcSSR162	A	B	A	A	A	B	B	A	A	A	B	B	A	B	A	B	A	B	A	A	A	A	A	B	A	A	A	B	A	A	B	A	B	A	A	-	A	A	B	A	B	A	-	B	B	-	A	A	A
LcSSR171	A	B	A	-	B	A	-	-	B	B	A	A	B	A	A	A	B	A	-	-	B	B	-	B	B	B	-	B	-	A	-	A	A	B	A	A	B	-	-	A	-	B	B	B	B	A	B	B	A
LcSSR120	A	B	A	B	A	A	A	A	B	-	B	B	B	B	A	B	B	A	B	B	B	B	B	A	B	B	A	B	-	A	A	A	B	B	A	B	A	B	-	B	-	-	A	A	A	B	A	B	A
LcSSR75	A	B	B	B	A	A	A	A	A	A	A	B	A	B	A	A	A	B	A	A	A	A	A	B	A	B	B	B	A	B	B	A	B	B	B	B	A	A	B	B	B	A	B	A	B	B	A	B	B
LcSSR126	A	B	A	-	A	B	B	A	B	B	A	A	A	A	B	B	B	A	A	B	B	A	B	A	A	B	B	B	A	B	A	B	A	A	A	-	A	A	A	A	B	B	B	B	A	A	B	B	A
LcSSR137	A	B	A	B	B	A	A	A	A	B	A	A	B	A	A	A	B	A	B	B	A	B	B	A	B	B	B	B	A	A	B	A	A	B	A	A	A	B	A	B	B	A	A	B	B	-	B	B	A
LcSSR134	A	B	B	B	B	A	A	B	B	B	A	B	B	B	A	B	A	A	B	B	B	B	B	A	B	A	A	A	A	B	B	A	B	B	B	B	A	A	A	A	B	A	A	B	A	B	B	B	A
LcSSR138	A	B	B	B	B	B	B	A	B	B	A	B	A	A	A	A	B	A	B	B	A	A	B	B	A	A	A	B	B	B	A	A	B	B	B	B	A	A	B	B	B	A	B	B	A	A	B	A	A
LcSSR70	A	B	-	B	-	B	B	B	A	-	A	A	A	-	B	A	B	-	A	B	B	B	A	A	B	A	-	A	-	A	-	A	B	-	B	B	B	A	B	A	B	A	-	A	A	-	B	-	A
LcSSR185	A	B	B	B	A	B	A	B	B	B	B	A	B	A	B	B	A	B	A	B	B	B	B	B	B	B	B	B	B	B	A	B	A	B	A	A	B	B	B	B	B	-	A	B	B	A	B	A	A
LcSSR130	A	B	A	B	B	A	A	B	B	A	B	A	B	B	A	A	A	A	B	B	A	B	B	A	A	B	B	B	B	A	B	A	A	B	A	B	B	B	A	A	B	A	A	B	B	A	B	B	A
LcSSR113	A	B	B	B	B	B	B	A	B	B	A	B	A	B	B	A	-	A	A	B	B	A	A	B	A	A	A	B	B	B	A	A	A	B	B	B	A	A	B	B	B	A	B	B	A	A	B	A	A
LcSSR147	A	B	A	A	A	A	A	A	A	B	B	B	B	A	A	A	A	A	A	B	A	A	A	A	A	B	A	A	A	B	A	A	A	B	A	A	A	A	A	A	B	A	A	-	A	-	A	A	A
LcSSR149	A	B	B	B	B	B	B	B	B	B	B	B	A	B	B	B	B	B	B	B	B	A	B	B	B	B	B	B	B	B	B	B	B	B	B	B	B	B	B	B	B	B	A	B	A	B	B	A	B
LcSSR152	A	B	A	B	A	B	B	B	B	B	A	B	A	B	A	B	A	A	A	A	B	B	B	B	A	A	B	B	-	B	B	B	B	B	B	A	A	B	B	A	B	B	B	A	B	B	B	A	A
LcSSR154	A	B	A	A	B	B	B	A	B	B	B	A	B	A	B	B	A	B	B	B	B	B	A	B	B	A	B	B	B	B	B	B	A	B	A	A	A	B	B	B	B	B	B	B	A	A	A	B	B
LcSSR157	A	B	A	B	A	A	B	A	B	A	B	A	A	A	A	B	A	-	B	B	A	A	A	B	A	A	A	B	A	A	-	A	-	A	A	A	A	A	A	A	A	A	A	B	B	A	A	A	A
LcSSR163	A	B	A	B	A	A	A	A	A	A	A	A	A	A	A	A	A	A	A	A	A	A	A	B	A	B	B	B	A	A	B	A	B	B	A	A	A	A	B	A	B	A	A	B	A	B	B	A	B
LcSSR96	A	B	A	A	A	A	A	A	A	A	B	A	A	A	B	A	A	A	A	B	B	A	B	A	A	A	A	A	A	B	A	A	B	A	A	A	B	B	B	A	A	A	A	B	A	A	A	A	A
LcSSR104	A	B	B	B	B	-	B	A	A	B	A	B	A	A	A	A	B	A	A	B	A	A	A	A	A	A	A	B	B	B	B	A	A	B	A	B	A	A	A	A	B	B	B	B	A	B	A	B	A
LcSSR80	A	B	B	B	B	A	B	B	B	A	B	B	B	A	B	A	B	B	B	A	A	B	B	-	B	B	A	B	-	B	B	B	B	A	B	A	B	B	A	B	A	B	B	B	B	A	B	B	A
LcSSR83	A	B	A	A	A	A	A	B	B	B	A	B	B	B	A	A	B	A	B	B	B	A	B	A	B	A	A	A	A	A	B	A	B	A	B	A	A	B	B	A	B	B	B	B	A	B	A	A	B
LcSSR74	A	B	B	A	A	A	A	A	B	B	B	A	B	B	A	A	B	B	B	B	B	A	B	B	B	A	A	A	A	B	A	B	B	A	B	A	A	B	A	B	B	B	-	B	A	B	A	B	B
LcSSR76	A	B	A	A	A	B	B	A	A	A	B	B	A	A	A	A	A	B	A	A	A	A	A	B	A	A	A	B	A	A	B	A	B	A	A	A	A	A	B	A	B	A	B	A	B	B	A	A	A
LcSSR65	A	B	B	B	B	A	A	B	B	A	B	A	B	A	B	B	A	A	A	A	A	A	A	A	A	B	A	A	A	A	B	A	A	A	A	B	A	A	A	A	A	A	A	A	A	A	A	A	A
LcSSR42	A	B	A	A	A	B	B	A	A	A	B	B	B	B	B	A	B	B	B	A	A	A	B	B	A	A	A	A	A	A	A	B	-	A	A	B	A	A	B	A	B	A	A	A	A	A	A	A	B
LcSSR41	A	B	A	A	A	B	A	B	B	B	A	B	B	B	B	A	A	A	A	A	B	A	A	A	A	A	A	A	A	A	A	A	A	A	B	A	B	A	A	B	B	B	A	B	A	A	A	B	B
LcSSR142	A	B	A	-	-	A	A	-	-	-	-	A	-	-	A	A	A	A	-	-	A	-	-	A	A	-	-	-	B	A	-	A	B	-	A	A	-	-	A	A	-	A	B	-	-	A	-	-	A
LcSSR141	A	B	B	B	B	A	A	B	B	A	A	A	B	A	A	B	A	A	B	A	B	A	B	B	B	B	B	B	A	A	A	B	B	B	B	A	A	B	B	A	B	A	B	A	B	A	B	A	A
LcSSR299	A	B	A	B	B	B	A	B	B	B	A	B	A	B	B	B	B	A	B	B	B	B	B	B	B	A	A	B	B	B	B	A	B	A	A	A	B	B	B	B	B	A	B	B	B	B	A	A	B
LcSSR24	A	B	B	A	A	A	A	A	B	A	A	A	B	B	A	A	B	A	B	B	B	A	B	A	B	B	A	B	B	B	A	A	B	A	B	A	A	B	A	A	B	B	B	A	A	B	A	A	A
LcSSR33	A	B	B	A	A	A	A	A	B	A	B	A	B	B	B	B	B	B	B	B	B	B	B	B	B	B	B	B	B	B	A	A	-	A	A	A	A	A	A	A	B	B	B	A	A	B	A	B	B
LcSSR38	A	B	A	A	B	B	B	B	A	A	B	B	A	B	A	A	A	B	B	B	A	A	-	B	B	B	B	B	B	B	-	B	-	A	B	B	B	A	A	B	A	B	A	B	B	A	A	A	B
LcSSR15	A	B	A	B	B	B	A	B	B	B	B	B	B	B	B	B	A	B	B	B	A	B	B	B	A	A	B	A	B	B	B	A	B	B	B	A	B	B	A	A	B	A	B	B	B	B	B	B	A
LcSSR17	A	B	B	B	B	B	A	A	B	A	A	B	B	A	B	A	-	A	A	A	A	A	A	B	B	B	A	B	A	A	B	A	-	B	B	A	A	B	A	B	B	A	A	B	A	B	B	A	A
LcSSR194	A	B	B	B	B	A	A	A	B	A	B	B	B	B	B	B	A	B	B	A	A	B	B	A	B	B	A	A	A	B	B	B	B	B	B	A	A	A	A	A	A	B	B	B	B	A	B	B	B
LcSSR259	A	B	A	B	B	A	B	B	B	B	A	A	A	A	B	A	B	B	B	A	A	B	B	A	A	A	B	B	B	A	A	A	B	A	A	A	A	B	B	A	B	A	A	B	A	A	B	B	B
LcSSR269	A	B	B	B	B	B	A	A	B	A	A	B	B	A	B	B	A	A	B	B	B	B	B	A	B	B	B	A	A	A	A	B	B	B	A	A	B	B	A	B	B	A	B	A	A	B	B	B	B
LcSSR265	A	B	B	B	B	B	B	A	B	B	A	B	A	A	B	A	B	A	A	B	B	A	A	B	A	A	A	B	B	B	A	A	B	B	B	B	A	A	B	B	B	A	B	B	A	A	B	A	A
LcSSR260	A	B	A	B	B	A	B	B	B	A	B	A	A	B	A	B	B	B	A	B	B	B	B	A	A	B	B	B	B	A	A	A	A	A	A	A	A	B	B	A	B	A	A	B	A	A	B	B	A
LcSSR293	A	B	A	A	A	A	A	B	B	B	B	B	B	B	A	A	B	B	B	B	B	A	A	B	B	A	A	B	B	B	B	B	B	A	A	B	A	B	A	B	B	B	B	B	A	B	A	B	B
LcSSR313	A	B	B	B	A	B	B	B	B	A	A	-	A	A	A	B	B	A	B	B	A	A	A	A	A	B	A	B	A	B	A	B	-	B	A	A	-	A	A	B	B	B	A	B	A	A	A	B	A
LcSSR156	A	B	A	B	-	B	B	-	B	A	B	A	A	B	B	B	B	B	B	A	A	A	A	A	A	A	A	B	B	B	B	A	B	B	A	-	B	B	B	B	A	A	A	A	B	-	B	B	A
LcSSR173	A	B	A	A	-	A	B	A	B	A	B	-	-	-	B	B	-	A	-	A	B	A	B	A	A	A	A	-	A	B	B	A	-	B	A	A	-	-	A	A	-	B	B	-	A	B	B	B	-
LcSSR296	A	B	A	B	A	A	A	B	B	B	A	A	B	B	A	A	A	A	B	B	A	B	B	A	B	B	B	B	A	A	B	A	A	B	B	A	A	B	A	B	B	A	A	B	B	A	B	B	A
LcSSR51	A	B	B	B	B	B	B	A	B	B	A	B	A	A	B	A	B	A	A	B	B	A	B	B	A	A	A	B	A	B	A	A	A	B	B	A	A	A	B	B	B	A	B	B	A	A	B	B	A
LcSSR71	A	B	B	B	-	B	A	A	B	A	A	B	B	A	B	B	A	A	B	A	A	B	B	A	B	B	B	A	A	A	-	B	-	B	A	A	B	B	A	B	B	A	B	A	-	-	A	B	B
LcSSR200	A	B	A	B	B	B	B	A	-	A	B	A	A	A	-	A	A	B	B	B	B	B	A	B	A	A	A	B	B	B	B	A	B	A	B	B	B	A	A	A	A	A	B	B	B	B	B	B	B
LcSSR270	A	B	B	B	B	B	A	A	B	A	A	B	B	A	B	A	A	A	A	A	A	A	A	B	B	B	A	B	A	A	B	A	B	B	B	A	A	B	A	A	B	A	A	B	A	A	B	B	A
LcSSR190	A	B	A	B	-	B	B	A	B	A	B	-	-	-	-	-	B	A	-	B	A	A	-	A	-	-	-	A	B	-	-	-	B	-	A	-	-	A	B	B	B	A	B	-	A	-	-	A	A
LcSSR258	A	B	B	A	A	A	A	A	B	B	A	A	B	B	A	A	B	A	B	B	B	A	A	A	B	A	A	A	A	A	B	A	A	A	B	A	A	B	A	A	A	B	A	B	A	B	A	A	A
LcSSR50	A	B	B	B	B	B	B	A	A	A	A	B	A	A	A	B	B	A	A	B	B	A	B	A	A	A	A	B	A	A	A	A	-	B	B	A	A	A	A	B	B	A	A	B	B	B	B	A	A
LcSSR44	A	B	A	A	A	B	A	A	H	H	H	B	A	A	A	A	A	B	A	A	A	B	A	B	A	A	A	B	A	A	A	B	-	A	A	A	A	A	B	H	B	A	B	A	B	B	A	A	H
LcSSR248	A	B	-	B	B	B	B	B	B	B	B	B	A	-	B	B	B	B	B	B	B	B	B	B	-	-	-	B	B	B	B	B	B	B	B	B	-	B	-	B	B	B	A	B	A	B	B	A	-
LcSSR167	A	B	B	B	B	B	A	A	A	A	B	A	A	B	B	B	-	B	B	A	A	A	A	B	A	B	A	B	B	B	B	A	-	A	-	-	B	B	-	B	B	A	A	B	B	B	B	B	A
LcSSR330	A	B	B	B	A	B	B	A	A	B	B	A	A	A	A	A	A	-	A	B	B	A	B	A	-	A	A	B	-	A	-	B	-	A	B	A	A	A	A	B	A	B	A	B	A	A	A	A	A
LcSSR237	A	B	A	B	B	A	B	B	B	B	B	A	A	A	A	B	B	B	A	B	B	B	A	A	A	A	-	B	B	B	A	A	-	B	B	A	A	A	A	B	B	A	B	B	B	A	A	A	B
LcSSR275	A	B	B	A	A	A	A	A	B	B	B	B	B	B	A	A	B	-	B	B	B	A	B	A	B	A	A	A	A	B	A	A	-	A	B	A	A	-	A	A	B	B	B	A	A	B	A	A	B
LcSSR243	A	B	B	-	B	B	-	B	-	-	-	-	A	B	-	-	-	-	-	B	B	A	-	-	B	-	-	-	-	-	B	A	B	-	-	B	-	-	-	B	-	A	A	B	A	-	-	A	-
LcSSR89	A	B	B	A	-	B	B	A	A	B	B	A	A	-	-	A	A	-	A	B	B	B	A	A	-	A	-	B	-	B	A	B	-	B	A	-	B	A	A	B	-	A	-	B	A	-	-	-	B
LcSSR7	A	B	B	B	A	A	A	A	A	B	B	B	B	A	A	A	B	B	A	B	B	B	B	B	B	A	A	B	B	B	A	A	A	A	A	B	B	A	A	B	B	B	A	A	B	B	B	B	B
LcSSR268	A	B	B	B	A	B	B	A	A	B	B	A	A	A	A	A	A	A	A	B	B	B	B	A	A	B	B	B	A	B	A	B	-	B	B	A	A	B	A	B	A	B	A	B	B	A	A	A	A
LcSSR307	A	B	A	A	A	A	A	B	B	B	B	B	B	B	B	B	B	B	B	B	B	A	B	A	B	A	A	A	A	B	A	A	A	A	B	A	B	B	A	A	B	B	B	A	A	B	B	A	A
LcSSR244	A	B	A	-	-	A	B	-	-	B	A	A	A	A	B	B	B	B	B	B	B	B	B	B	B	A	B	-	-	A	A	A	-	A	A	A	A	A	-	A	-	A	A	B	A	B	B	B	B
LcSSR304	A	B	B	A	A	B	A	B	A	B	-	-	-	A	B	B	A	B	A	A	B	A	B	B	B	B	A	A	-	B	A	A	-	A	B	B	A	A	A	-	A	A	-	A	A	A	A	A	A
LcSSR305	A	B	A	A	A	B	A	B	B	B	B	-	A	B	B	A	A	B	B	B	A	A	B	B	B	A	B	A	-	B	-	A	-	A	B	B	A	A	A	A	B	B	-	A	A	B	B	B	B
LcSSR323	A	B	B	B	B	A	A	B	B	B	A	B	A	B	A	A	B	A	B	B	B	A	B	A	B	A	A	B	A	A	B	A	-	B	A	B	B	B	B	A	A	B	B	B	A	B	A	A	A
LcSSR339	A	B	A	A	A	A	A	B	B	A	B	A	A	B	A	A	A	B	B	A	A	B	B	B	B	A	A	A	B	A	B	B	-	B	A	B	A	B	A	A	A	A	A	A	A	B	A	A	B
LcSSR345	A	B	A	A	B	A	B	A	A	A	A	B	B	B	B	A	A	B	A	B	A	A	A	B	A	A	A	A	B	A	B	B	B	B	B	B	A	A	B	A	B	B	A	-	B	-	B	B	B
LcSSR347	A	B	B	A	B	-	B	A	A	A	B	B	A	B	A	-	B	A	A	B	A	B	A	B	A	B	B	A	B	A	A	A	-	B	B	A	A	A	A	A	A	A	A	B	B	A	B	A	A
LcSSR348	A	B	A	B	B	A	B	B	B	B	A	A	B	A	A	A	B	A	B	B	B	B	B	A	B	B	B	B	B	A	B	A	A	B	A	B	B	B	B	A	B	A	A	B	B	A	B	B	A
LcSSR373	A	B	-	-	-	B	B	A	-	B	-	-	A	B	B	A	-	A	A	-	B	B	B	-	B	B	A	B	-	B	A	A	B	B	B	-	B	B	B	B	B	A	-	B	A	A	B	B	A
LcSSR376	A	B	B	B	B	B	B	A	B	B	A	H	H	A	A	A	B	A	A	A	B	A	A	A	A	A	A	B	A	A	A	A	H	A	A	A	-	A	A	-	A	A	A	B	A	A	A	A	H
LcSSR316	A	B	A	A	A	B	A	A	B	A	B	B	B	A	B	A	A	A	A	A	A	A	A	A	B	B	A	B	A	A	A	A	A	B	B	A	B	B	A	B	B	A	A	B	A	A	B	A	A
LcSSR380	A	B	A	B	B	A	A	B	B	B	B	A	B	B	A	A	A	A	B	B	A	B	B	A	A	B	B	B	A	A	B	B	A	B	A	A	B	B	A	B	B	A	A	B	B	A	B	B	A
LcSSR382	A	B	A	-	-	A	B	A	A	-	-	-	-	-	B	A	A	A	A	B	B	A	A	-	-	B	A	A	A	B	-	B	A	B	-	-	-	A	B	B	B	B	-	-	A	A	B	B	B
LcSSR322	A	B	B	B	A	B	A	A	A	B	B	A	B	B	B	B	B	B	B	B	A	B	B	A	A	A	B	B	A	B	A	A	A	A	B	A	B	B	B	B	A	B	B	A	A	A	B	B	B
LcSSR384	A	B	B	B	A	A	B	B	A	B	B	A	B	B	B	B	B	B	A	A	A	A	A	B	B	A	A	B	A	A	A	A	A	A	B	B	A	B	B	A	A	A	A	A	A	A	A	B	B
LcSSR389	A	B	A	A	A	A	B	A	B	B	A	B	B	A	A	A	A	B	A	A	A	B	A	A	A	B	A	B	A	A	A	B	B	A	A	B	B	A	B	A	B	A	A	A	B	A	B	B	B
LcSSR392	A	B	B	B	A	B	-	A	B	B	-	-	-	-	B	A	B	A	B	B	B	A	B	A	-	A	A	B	B	B	B	B	B	B	A	A	A	-	A	B	B	B	B	B	B	B	B	A	A
LcSSR394	A	B	A	B	B	B	A	B	B	A	A	A	A	A	A	A	B	B	B	A	A	B	B	A	B	B	A	A	B	B	B	A	A	A	B	B	A	A	A	B	A	B	A	A	B	B	A	A	B
LcSSR395	A	B	B	A	B	B	B	B	B	B	B	B	A	A	B	B	B	A	B	B	B	B	A	A	A	A	A	B	B	A	A	B	B	A	A	A	A	A	A	A	A	B	B	A	B	A	A	A	B
LcSSR397	A	B	A	A	A	B	B	B	B	B	B	A	A	B	B	A	A	A	A	A	A	A	A	B	A	A	A	B	B	A	B	B	A	A	A	A	A	B	A	A	A	A	A	A	A	A	B	B	A
LcSSR403	A	B	B	A	B	B	B	A	A	B	B	-	A	A	A	B	B	A	A	B	B	B	B	-	A	A	A	A	A	A	B	A	A	B	A	-	A	A	B	B	A	A	B	B	B	A	A	B	B
LcSSR407	A	B	A	B	B	B	A	A	A	A	A	A	B	A	B	B	B	B	A	A	A	A	A	B	B	B	B	B	B	B	B	B	A	B	B	A	B	A	B	B	A	A	A	B	B	A	B	B	A
LcSSR408	A	B	A	A	B	B	B	B	A	A	A	B	A	A	A	B	B	B	B	B	B	B	B	B	A	A	A	A	B	B	A	B	A	A	B	B	A	B	A	A	B	B	A	B	B	B	A	A	A
LcSSR413	A	B	B	A	A	B	B	A	A	A	A	A	A	A	A	A	B	B	A	B	A	A	A	A	A	A	B	A	B	A	B	B	A	A	A	B	A	B	B	A	A	B	B	A	A	A	A	B	A
LcSSR420	A	B	B	B	B	B	B	A	B	B	A	B	B	A	B	A	B	A	A	B	B	A	A	B	A	A	A	B	B	B	A	A	B	B	B	B	A	A	B	B	B	A	B	B	A	A	B	A	A
LcSSR421	A	B	-	B	A	B	A	A	A	B	-	B	B	A	B	B	A	A	A	B	B	A	A	B	B	B	-	B	B	B	B	B	B	B	A	-	A	B	-	A	A	A	A	A	A	B	A	A	A
LcSSR422	A	B	B	A	A	B	B	A	B	B	B	B	A	A	B	A	B	A	A	B	B	A	A	B	A	A	A	A	A	B	A	A	B	B	B	B	A	A	B	B	B	A	B	A	A	A	B	A	A
LcSSR426	A	B	B	B	B	B	A	A	B	A	A	B	B	A	B	A	A	B	A	A	A	A	A	B	B	B	A	B	A	A	B	A	B	B	B	A	A	B	A	A	B	A	A	A	A	B	B	B	A
LcSSR430	A	B	B	B	A	A	A	A	B	A	A	B	A	A	B	B	A	B	A	A	B	B	B	A	B	B	B	A	A	B	B	A	A	B	B	B	A	B	B	B	A	B	A	B	A	A	A	B	A
LcSSR223	A	B	-	A	A	A	B	B	A	A	A	B	B	-	A	A	B	B	A	B	B	B	B	B	B	-	-	B	A	A	B	A	B	B	A	A	B	A	B	B	B	A	B	A	A	A	A	A	B
LcSSR232	A	B	A	B	B	A	B	B	A	A	A	B	A	B	A	A	A	B	A	A	A	B	A	B	A	A	A	B	B	B	B	A	B	A	B	B	B	A	B	A	B	B	B	A	B	B	A	A	A
LcSSR136	A	B	-	A	-	A	-	A	B	-	B	-	-	B	-	-	-	A	A	B	B	B	A	-	-	B	-	B	A	B	-	-	B	-	-	-	B	A	B	B	A	A	A	A	A	-	A	B	A
LcSSR97	A	B	B	B	B	A	A	A	B	B	A	B	B	B	B	B	A	A	B	B	A	B	B	A	B	A	A	A	A	B	A	A	B	B	A	B	B	A	A	B	B	A	B	B	A	A	B	A	A
LcSSR72	A	B	B	B	B	A	B	B	B	B	A	A	B	B	A	B	B	A	B	B	B	B	B	A	A	B	A	B	A	B	A	B	A	A	A	A	B	A	B	B	A	B	B	B	A	A	A	B	A
LcSSR158	A	B	A	A	A	B	B	A	A	B	B	B	A	B	B	A	A	A	A	A	B	B	A	A	-	A	B	A	A	B	B	A	B	B	B	B	A	A	B	B	A	A	A	A	B	A	B	A	A
LcSSR168	A	B	A	A	-	A	A	-	A	B	A	B	A	A	B	A	B	A	A	B	B	A	A	B	A	A	-	B	B	B	A	A	B	B	B	B	A	A	-	B	A	A	-	B	A	-	B	A	A
LcSSR73	A	B	B	B	B	B	A	B	B	B	A	B	B	B	A	A	A	A	B	B	A	B	B	A	B	B	B	A	A	B	B	A	B	B	B	A	A	A	A	A	B	A	A	B	B	B	B	B	A
LcSSR301	A	B	B	B	B	A	A	A	B	A	A	A	A	B	B	B	A	B	A	B	B	B	B	A	A	B	B	B	A	B	B	B	A	A	A	A	A	A	A	B	A	B	A	A	B	A	A	B	B
LcSSR240	A	B	B	B	A	B	A	B	A	A	A	B	B	A	B	B	A	A	A	A	B	B	A	B	B	A	A	A	B	B	A	A	A	A	B	A	A	A	A	B	B	B	B	B	A	A	A	A	A
LcSSR245	A	B	B	A	B	A	A	B	B	A	A	B	B	-	B	A	A	B	B	A	A	A	A	A	B	A	A	A	B	B	-	B	B	A	B	A	B	B	B	B	A	A	B	B	A	A	B	A	B
LcSSR203	A	B	A	A	B	A	B	A	A	B	B	A	A	B	B	A	B	B	B	A	A	A	A	B	A	A	A	B	A	B	B	A	A	A	B	A	A	B	B	B	B	B	B	A	A	B	B	A	A
LcSSR331	A	B	B	B	A	B	A	A	A	A	B	A	A	A	B	B	B	B	A	A	B	A	B	B	A	B	A	B	B	B	A	A	B	B	B	A	A	B	B	A	B	A	B	A	B	B	A	A	A
LcSSR328	A	B	B	A	B	B	A	A	B	A	B	A	A	A	B	B	B	A	B	A	A	B	B	B	B	B	A	B	A	A	B	B	A	A	B	A	A	B	B	A	B	B	B	B	A	A	B	A	B
LcSSR340	A	B	B	A	B	A	B	B	A	B	A	A	A	A	B	B	B	B	A	A	A	B	B	B	A	B	A	A	A	A	B	A	A	B	B	B	A	A	A	A	A	B	B	A	A	B	A	B	B
LcSSR388	A	B	A	A	B	B	A	B	B	A	B	B	B	A	B	B	B	A	B	A	B	B	B	A	A	B	B	A	B	B	A	B	B	A	B	B	A	B	A	A	B	B	A	A	B	B	A	B	B
LcSSR476	A	B	B	B	B	B	B	A	B	B	A	B	A	A	B	A	B	A	A	B	B	A	B	B	A	A	A	B	B	B	A	A	B	B	B	B	A	A	B	B	B	A	B	B	A	A	B	A	A
LcSSR436	A	B	A	A	A	A	A	B	B	B	B	B	A	B	A	A	A	B	B	B	B	A	B	B	B	B	B	B	B	B	B	B	B	B	A	A	B	B	B	B	B	B	A	A	A	B	B	A	B
LcSSR438	A	B	A	B	B	A	A	B	B	B	A	B	A	B	B	A	B	A	B	B	B	A	B	B	B	A	A	B	A	B	B	A	B	A	A	A	B	A	A	A	A	B	B	B	B	B	A	A	A
LcSSR440	A	B	A	-	-	B	-	-	-	B	-	-	-	-	A	-	-	B	B	A	A	-	A	-	-	-	-	B	-	A	B	A	B	A	-	-	-	-	-	-	B	B	A	A	B	-	-	-	-
LcSSR443	A	B	A	A	A	B	B	B	A	A	A	A	A	A	B	B	A	B	B	A	A	A	B	A	A	B	A	A	A	A	B	A	B	A	A	A	A	A	B	A	A	A	A	B	A	B	B	B	B
LcSSR447	A	B	B	B	B	B	B	A	B	B	A	B	A	A	B	A	B	A	A	B	B	A	B	B	A	A	A	B	B	B	A	A	B	B	B	B	A	A	B	B	B	A	B	B	A	A	B	A	A
LcSSR448	A	B	A	B	B	B	B	A	A	A	B	B	B	B	A	B	A	A	A	A	A	A	A	B	B	B	B	B	A	A	B	B	B	A	A	A	A	B	B	A	B	A	B	B	B	A	B	B	B
LcSSR449	A	B	A	A	A	B	B	B	B	A	A	B	A	B	B	B	B	B	B	B	B	A	A	B	A	B	B	B	B	A	A	B	A	B	B	A	B	B	A	B	A	B	A	A	A	A	B	A	A
LcSSR451	A	B	A	A	B	A	A	A	A	A	A	B	B	A	B	A	B	A	B	A	A	A	A	A	B	B	B	B	B	A	B	B	A	B	A	B	A	A	A	A	B	B	A	B	A	B	B	A	B
LcSSR455	A	B	B	B	B	B	A	A	B	A	B	B	B	A	B	A	A	B	B	A	A	-	B	B	B	B	A	B	A	A	B	B	B	B	B	A	B	B	A	B	B	A	A	A	A	B	B	B	A
LcSSR463	A	B	A	A	A	B	B	A	A	A	-	B	A	B	A	A	A	B	B	A	A	B	B	B	A	B	A	A	A	A	B	B	B	A	A	B	A	A	B	B	B	A	B	B	B	B	B	B	B
LcSSR464	A	B	B	B	B	B	B	A	B	B	A	B	A	A	A	A	B	A	A	B	A	A	A	B	A	A	B	B	B	B	A	A	B	B	B	B	A	A	B	B	B	A	B	B	A	A	B	A	A
LcSSR466	A	B	B	B	B	B	B	A	B	B	A	B	A	A	B	A	B	A	A	A	-	A	B	B	A	A	A	B	B	B	A	A	A	B	B	B	A	A	A	B	A	A	B	B	A	B	B	A	B
LcSSR475	A	B	A	B	B	A	A	B	B	B	B	A	B	B	A	A	A	A	B	B	A	B	B	A	B	B	B	B	A	A	B	A	A	B	A	A	B	B	A	A	B	A	A	B	B	A	B	B	A
LcSSR487	A	B	B	A	A	A	B	A	A	B	B	B	A	B	A	A	A	B	A	A	B	B	B	B	A	B	B	A	A	A	A	A	B	B	B	B	B	A	A	B	A	A	A	A	B	A	A	B	B
LcSSR490	A	B	B	A	A	A	A	B	B	B	-	B	B	-	A	A	A	A	B	B	B	B	B	A	B	A	A	A	A	B	B	A	B	B	B	B	A	A	A	B	A	A	A	B	B	B	B	B	A
LcSSR491	A	B	A	A	A	B	B	A	A	A	B	B	B	B	A	B	A	B	A	A	A	B	A	B	A	A	B	B	A	A	B	B	B	A	A	B	A	A	B	A	B	A	B	B	B	B	B	B	A
LcSSR493	A	B	B	B	B	B	A	A	B	B	B	B	B	B	B	B	A	A	A	A	A	A	A	-	B	B	B	B	B	B	B	B	A	A	A	B	B	B	B	B	B	B	A	B	B	A	A	A	B
LcSSR500	A	B	B	B	-	A	-	-	B	B	B	B	B	B	A	A	B	A	B	A	B	A	B	A	A	A	A	A	-	A	B	B	B	A	B	A	B	B	A	B	A	A	B	B	A	-	A	B	B
LcSSR502	A	B	B	A	A	A	A	A	B	A	B	A	B	A	B	B	B	A	B	A	A	B	B	A	B	A	A	A	-	A	A	A	B	B	B	A	B	B	B	A	A	B	A	B	B	A	B	A	B
LcSSR533	A	B	B	B	B	A	B	B	B	B	B	A	A	A	A	B	B	B	B	B	B	B	A	A	B	A	B	B	A	B	B	B	A	A	A	A	B	B	A	B	B	B	A	A	B	A	B	B	A
LcSSR535	A	B	B	B	A	B	B	A	A	B	B	A	A	A	A	-	A	A	A	B	A	A	B	B	A	A	A	B	B	B	A	B	B	B	A	A	B	B	B	B	A	B	B	B	A	B	B	B	A
LcSSR77	A	B	B	B	B	B	B	A	B	B	A	B	A	A	A	A	A	A	B	B	A	B	B	A	B	B	B	A	B	A	A	B	B	B	B	B	B	A	B	A	A	B	B	B	B	B	B	B	A
LcSSR81	A	B	B	B	B	A	B	A	B	B	B	A	A	A	B	A	B	B	A	B	B	A	A	B	A	A	B	B	B	A	B	B	B	B	A	B	A	A	B	B	B	A	-	A	B	B	B	A	A
LcSSR109	A	B	B	B	B	A	A	A	A	A	B	B	B	A	B	-	B	B	B	A	A	A	B	A	A	B	B	B	B	A	B	B	A	A	B	A	A	B	A	A	A	A	B	A	B	A	B	A	A
LcSSR288	A	B	B	B	B	A	B	A	A	B	B	B	B	A	A	B	B	A	B	B	B	B	B	B	A	A	A	B	A	B	A	B	A	A	A	A	B	B	B	B	A	B	A	A	A	A	A	B	B
LcSSR385	A	B	A	B	-	B	-	-	-	A	A	A	A	A	A	A	B	B	-	-	-	A	A	A	A	A	B	B	A	B	-	-	B	B	B	A	A	A	A	A	B	B	-	-	-	B	A	B	B
LcSSR354	A	B	-	A	A	A	A	A	B	A	A	A	B	B	A	A	B	A	B	B	B	A	B	A	B	B	A	A	A	B	A	B	B	A	B	A	A	B	A	A	B	B	B	A	A	B	A	A	A
LcSSR375	A	B	A	A	A	B	B	A	A	A	B	B	A	B	A	A	A	B	B	A	A	A	B	B	A	A	A	B	A	A	B	B	B	A	A	B	A	A	B	A	B	A	B	B	B	B	A	A	A
LcSSR281	A	B	A	A	B	A	A	-	B	A	B	A	-	B	A	A	A	A	A	B	B	B	B	A	A	B	-	B	A	A	A	A	B	B	B	-	-	A	A	B	B	B	A	B	B	A	B	-	A
LcSSR289	A	B	A	A	A	B	B	A	B	B	B	B	A	A	A	B	A	B	A	B	B	B	B	B	B	B	B	B	A	B	B	B	B	A	A	A	A	A	B	B	B	B	B	A	B	B	A	A	A
LcSSR122	A	B	A	-	B	-	A	A	B	A	A	-	B	A	B	A	B	B	A	A	A	A	B	B	B	B	A	B	A	A	B	B	B	B	B	A	A	B	A	A	B	A	A	B	A	B	B	A	A
LcSSR193	A	B	A	A	A	A	A	B	A	A	B	A	B	A	B	A	B	A	A	B	B	A	B	B	A	A	A	B	B	B	A	A	B	B	B	B	A	A	B	B	B	A	B	B	A	B	B	B	A
LcSSR164	A	B	A	A	A	B	-	A	A	B	-	B	A	A	A	A	A	B	A	A	B	B	A	B	B	A	B	A	B	A	B	A	B	A	A	B	A	A	B	A	B	A	B	A	B	B	B	A	B
LcSSR198	A	B	A	A	B	B	B	A	A	A	B	A	A	A	A	A	A	A	B	A	A	A	B	B	A	A	A	B	A	A	A	B	A	A	B	A	A	A	A	B	A	A	A	-	A	A	A	B	A
LcSSR114	A	B	B	B	B	B	A	B	B	B	A	B	B	B	A	A	A	A	B	A	A	A	B	A	B	A	A	A	A	B	B	A	B	-	B	A	A	A	A	A	B	A	A	B	B	B	B	B	A
LcSSR197	A	B	B	A	B	-	B	-	A	-	B	-	A	B	B	-	-	B	B	B	B	B	A	B	B	-	-	B	B	-	-	-	-	A	B	B	A	B	B	A	A	A	A	B	A	B	B	B	-
LcSSR606	A	B	-	A	-	-	B	-	-	A	B	A	-	-	-	-	-	-	-	B	-	-	A	A	B	A	B	-	-	-	-	-	B	B	A	A	B	-	-	-	-	-	-	-	-	B	-	B	B
LcSSR612	A	B	A	B	B	B	A	A	B	B	B	A	-	B	B	-	B	B	A	B	B	A	B	A	B	A	A	B	A	A	A	B	B	A	B	A	A	B	A	A	A	-	A	B	A	A	B	A	A
LcSSR614	A	B	-	-	-	A	A	A	B	B	B	B	A	A	A	A	-	A	A	A	B	B	B	B	A	A	-	A	-	A	-	B	A	B	B	B	A	A	-	A	-	A	A	A	A	A	B	B	B
LcSSR616	A	B	A	B	-	A	A	B	B	B	A	B	A	B	B	A	B	A	B	B	B	A	B	B	B	A	A	B	A	A	B	A	B	A	A	A	A	A	A	A	A	B	B	B	A	B	A	A	A
LcSSR619	A	B	B	A	B	A	A	B	A	A	A	B	A	B	A	A	B	A	B	B	B	A	B	B	B	B	A	B	B	B	B	A	A	B	B	A	A	A	A	A	A	A	A	B	A	B	B	A	B
LcSSR620	A	B	A	B	B	A	B	B	A	B	A	A	B	A	A	A	B	A	B	B	B	B	B	B	A	A	B	B	B	-	-	-	-	-	-	A	A	B	B	-	A	B	B	A	A	A	A	A	A
LcSSR621	A	B	B	B	B	-	A	B	B	B	-	A	B	B	B	A	B	B	B	B	A	B	-	B	A	B	-	B	B	B	-	A	B	-	B	A	B	B	B	B	-	A	-	A	B	B	B	B	B
LcSSR622	A	B	A	A	A	-	B	-	-	B	B	A	A	A	B	A	B	B	B	B	A	A	A	B	B	A	B	B	B	B	B	B	A	A	A	A	A	A	B	A	A	B	-	B	A	A	A	B	B
LcSSR624	A	B	B	B	B	B	B	B	B	B	B	B	B	A	A	A	B	B	B	B	B	A	A	B	A	A	A	B	B	B	B	B	B	B	B	B	A	A	B	B	B	B	B	B	A	B	B	B	A
LcSSR625	A	B	A	B	A	A	A	B	B	B	A	A	B	A	A	A	A	A	A	B	B	A	-	B	B	A	A	A	B	-	-	A	B	B	-	B	B	A	-	A	B	A	A	A	A	A	A	B	B
LcSSR626	A	B	-	-	A	-	A	A	B	B	A	B	-	A	-	B	B	A	-	A	A	A	-	B	-	-	B	A	B	A	A	-	B	A	A	A	B	A	B	B	B	-	-	A	A	B	-	B	-
LcSSR632	A	B	-	-	A	-	A	B	B	A	A	B	B	-	-	-	B	-	B	B	A	A	B	-	B	A	B	B	-	-	B	B	-	A	A	B	B	A	A	-	B	B	A	B	A	B	B	A	B
LcSSR633	A	B	A	-	-	-	-	B	A	-	-	-	-	-	-	-	A	B	B	A	A	B	B	-	-	-	-	-	-	-	-	A	A	A	A	B	-	-	B	-	B	A	B	A	-	A	A	A	-
LcSSR634	A	B	A	A	B	B	A	A	-	-	A	A	-	A	A	B	B	B	A	A	A	A	A	-	A	B	B	A	B	B	B	A	A	A	A	B	B	B	B	A	A	A	A	B	B	-	A	B	-
LcSSR636	A	B	B	B	B	B	B	A	B	B	A	B	A	A	B	B	B	A	B	B	B	A	B	B	A	A	A	B	B	B	A	A	B	B	B	B	A	A	B	B	B	A	B	B	A	B	B	B	B
LcSSR640	A	B	A	A	A	B	B	A	A	A	B	B	A	B	A	A	A	B	B	A	A	H	B	B	A	A	A	A	A	A	B	B	B	A	A	B	A	A	B	H	-	A	B	B	B	B	H	H	B
LcSSR642	A	B	A	A	A	-	B	-	A	A	B	-	A	B	A	B	B	-	B	A	A	A	B	B	-	B	B	A	B	-	-	B	-	-	A	B	B	A	-	A	B	A	B	-	B	-	-	-	A
LcSSR646	A	B	B	-	-	-	-	B	B	B	A	B	-	-	B	A	-	A	A	B	B	A	A	-	A	A	A	-	-	B	-	A	B	-	B	B	A	-	B	B	-	A	-	-	A	A	B	-	A
LcSSR660	A	B	A	A	B	A	A	A	B	A	A	B	A	B	B	A	B	B	B	A	B	B	A	A	A	B	A	A	B	A	B	A	B	A	B	B	A	B	A	A	A	A	B	A	B	B	B	B	A
LcSSR666	A	B	A	B	A	A	A	B	B	A	B	A	A	A	B	B	A	A	B	B	B	A	A	A	A	B	A	B	A	B	B	B	A	A	A	A	A	B	A	B	B	A	A	B	A	B	B	B	A
LcSSR674	A	B	A	A	A	A	A	A	B	A	B	A	B	B	A	A	B	A	B	B	B	B	A	A	B	A	B	B	A	B	B	B	A	A	A	A	B	A	B	B	B	B	A	B	A	A	B	B	B
LcSSR678	A	B	B	B	A	A	B	-	A	B	B	A	A	A	B	B	A	A	A	A	A	B	B	A	A	A	B	A	A	B	A	A	A	B	B	A	B	B	B	B	B	B	-	B	A	A	A	B	A
LcSSR680	A	B	B	B	B	A	A	B	B	A	A	A	B	B	A	A	B	A	A	A	A	B	B	A	A	A	B	A	B	B	A	B	A	A	A	B	A	A	B	B	B	A	A	B	B	A	B	B	B
LcSSR684	A	B	B	B	B	B	B	B	B	B	B	B	A	B	B	A	B	B	B	B	B	B	B	A	A	B	B	A	A	A	B	A	B	B	B	B	B	B	B	B	B	A	A	B	A	B	B	A	B
LcSSR93	A	B	B	B	B	B	B	A	B	B	-	B	A	A	B	A	B	A	A	B	B	A	A	B	B	A	-	B	B	-	A	A	B	B	B	B	A	A	B	B	B	A	B	B	A	A	B	H	A
LcSSR115	A	B	B	B	B	B	A	A	B	A	A	B	-	A	B	A	A	A	B	A	A	A	A	B	A	B	A	B	A	B	B	A	B	B	B	A	A	B	A	A	B	A	A	B	A	A	B	B	A
LcSSR161	A	B	A	B	B	B	B	B	A	A	B	A	A	A	B	B	A	B	A	A	A	B	A	B	A	B	B	B	-	-	B	A	A	B	A	-	A	A	B	A	A	A	A	A	B	A	B	B	A
LcSSR121	A	B	A	B	B	A	B	A	B	A	B	A	A	A	A	A	B	B	A	A	A	A	A	A	A	B	A	A	B	B	A	A	B	A	A	B	A	B	A	A	A	A	B	B	A	A	A	A	B
LcSSR66	A	B	B	B	B	B	A	A	B	A	A	B	B	A	B	B	B	A	B	B	B	B	B	B	B	B	B	A	A	A	B	B	B	B	A	A	B	A	A	B	A	B	B	A	A	B	B	B	B
LcSSR353	A	B	B	B	B	-	A	A	H	A	A	B	B	A	H	A	A	A	H	B	B	-	-	A	H	B	A	B	-	H	B	B	B	H	B	A	H	A	A	B	A	B	B	A	A	A	-	A	A
LcSSR357	A	B	-	B	A	A	A	A	B	B	B	B	B	B	B	B	B	B	B	B	B	B	B	B	B	B	B	B	B	B	B	B	B	B	B	B	B	B	B	B	B	B	B	B	B	B	B	B	B
LcSSR391	A	B	-	B	A	A	A	A	A	A	A	B	A	A	H	-	B	A	A	B	B	A	A	A	B	A	B	A	B	A	A	A	B	B	B	B	B	A	B	A	B	A	A	A	A	B	B	A	H
LcSSR424	A	B	B	B	B	B	B	B	B	B	B	B	A	B	B	B	B	B	B	B	B	A	B	B	B	B	B	B	B	B	B	B	B	B	B	B	B	B	B	B	B	B	A	B	A	B	B	A	B
LcSSR429	A	B	B	A	A	A	A	A	A	-	A	A	B	B	-	A	B	B	B	B	B	A	B	A	B	A	A	B	B	B	B	B	-	A	B	-	B	B	-	B	A	B	B	A	A	-	A	B	A
LcSSR82	A	B	B	B	B	B	A	A	B	B	B	B	B	A	B	A	A	A	H	B	B	B	B	H	H	B	B	A	A	A	B	B	B	B	B	A	H	A	A	B	A	B	B	A	A	H	B	H	H
LcSSR458	A	B	B	B	B	B	B	A	B	B	A	B	B	A	A	A	B	A	A	B	B	A	A	A	B	A	B	B	B	B	A	A	A	B	B	B	A	A	B	B	A	A	A	A	A	A	B	A	A
LcSSR470	A	B	A	B	H	-	A	H	B	B	B	A	H	H	H	A	-	-	H	B	A	B	H	-	-	B	-	B	-	A	B	A	A	H	B	-	B	H	A	H	B	-	-	B	B	A	B	B	A
LcSSR478	A	B	B	B	-	B	B	A	B	B	A	B	A	A	B	A	B	A	A	B	B	A	A	B	B	A	A	B	B	-	A	A	-	B	B	B	A	A	B	B	B	A	B	B	A	A	B	A	-
LcSSR508	A	B	B	B	B	B	B	A	B	B	A	B	A	A	-	A	B	A	A	B	B	A	A	A	B	A	A	B	B	B	A	A	B	B	B	B	A	A	B	B	B	A	B	B	A	A	B	A	A
LcSSR528	A	B	A	B	-	B	B	A	A	A	B	B	B	B	B	B	A	B	B	A	A	B	A	B	A	A	B	B	A	A	B	B	B	A	-	B	A	A	B	A	B	A	B	B	B	B	B	B	A
LcSSR112	A	B	A	B	B	A	A	B	B	B	B	A	B	B	A	A	A	A	A	B	A	B	B	A	B	B	B	B	A	A	B	A	A	B	A	A	B	B	A	B	B	A	A	B	B	A	B	B	A
LcSSR181	A	B	B	B	B	B	A	B	B	B	A	B	B	B	A	A	A	A	B	A	A	B	B	A	A	A	A	A	A	B	B	A	B	B	B	B	A	A	A	B	B	A	A	B	B	B	B	B	A
LcSSR176	A	B	A	A	A	B	B	A	A	A	B	B	A	B	A	A	A	B	A	A	A	A	A	A	A	A	A	B	A	A	B	B	B	A	A	A	A	A	B	A	B	A	B	A	B	B	A	A	B
LcSSR188	A	B	-	-	A	-	B	A	-	A	B	B	-	B	A	B	A	B	-	A	A	H	-	-	-	-	B	B	A	A	B	-	B	-	A	B	A	A	B	-	B	A	B	B	B	B	H	-	-
LcSSR229	A	B	B	A	-	A	-	-	B	-	-	-	B	B	-	A	B	A	B	B	B	A	A	A	B	B	A	B	-	B	A	A	B	A	B	A	H	B	A	A	B	B	B	A	A	H	B	B	A
LcSSR280	A	B	-	B	B	B	A	A	B	A	A	B	B	A	B	A	A	B	B	A	A	A	A	B	A	B	A	B	A	A	B	A	B	B	B	A	B	B	B	B	B	A	A	B	A	A	B	A	A
LcSSR284	A	B	B	B	B	B	B	A	B	B	A	B	A	A	A	A	B	A	A	A	A	A	A	A	B	A	A	B	B	B	A	A	B	B	B	B	A	A	B	B	B	A	B	B	A	A	B	A	A
LcSSR285	A	B	B	B	B	B	B	A	B	B	A	B	A	A	B	H	B	A	H	B	B	A	A	B	B	A	H	B	B	-	A	A	H	B	B	B	A	A	B	B	B	A	B	B	A	H	B	H	H
LcSSR290	A	B	B	B	-	B	-	B	B	B	B	B	A	B	B	B	B	B	B	B	B	A	B	B	B	B	B	B	B	B	B	B	B	B	B	B	B	B	B	B	B	B	A	B	A	B	B	H	B
LcSSR309	A	B	B	B	-	B	A	B	B	H	A	B	B	B	A	A	A	A	-	-	A	A	B	H	A	A	A	A	-	-	B	A	B	B	B	A	A	A	A	A	B	A	A	H	H	B	B	H	A
LcSSR321	A	B	B	B	B	B	H	A	H	B	A	B	A	A	B	A	B	A	-	B	A	A	A	H	B	A	A	B	-	-	A	A	B	B	B	B	A	A	B	B	H	A	B	B	A	A	-	A	A
LcSSR329	A	B	B	B	A	B	A	A	B	A	A	B	H	A	B	B	A	A	H	B	H	B	B	A	B	B	B	A	A	-	A	B	H	B	A	A	A	A	A	B	A	B	B	A	A	A	B	A	A
LcSSR62	A	B	-	A	A	B	B	A	A	A	B	B	B	B	H	B	A	B	H	-	A	H	A	B	A	A	B	B	-	-	B	B	B	A	A	B	A	A	B	H	B	A	B	B	B	B	H	A	H
LcSSR84	A	B	A	A	A	A	A	H	B	B	A	B	B	B	A	A	B	A	B	B	B	A	B	H	H	A	A	A	A	-	B	A	B	A	B	A	A	B	H	H	H	B	B	B	A	H	A	A	B
LcSSR91	A	B	A	A	A	B	B	A	B	B	A	B	A	A	B	B	B	A	H	B	B	A	A	H	H	A	B	B	B	-	A	A	B	B	B	B	A	A	B	B	B	A	B	B	A	A	B	H	B
SSR107a	A	B	B	B	B	B	B	A	B	B	A	B	A	A	A	H	B	A	-	B	B	A	A	H	B	A	H	B	A	B	A	A	B	B	B	B	A	A	B	B	B	A	-	B	A	A	B	H	A
SSR107b	A	B	B	B	B	B	B	A	B	B	A	B	A	A	A	A	B	A	B	B	B	A	A	A	B	A	A	B	B	B	A	A	B	B	B	A	A	B	B	B	A	-	B	A	A	B	A	A	B
SSR184	A	B	B	B	-	B	B	A	B	-	A	-	A	A	B	B	B	A	B	B	-	A	A	-	-	A	B	B	B	B	A	-	-	B	-	-	-	-	B	-	B	A	B	B	A	B	B	B	B
SSR19	A	B	B	B	B	A	A	B	B	B	H	B	B	B	B	B	A	B	H	A	A	B	B	A	H	B	A	A	A	B	B	B	B	B	B	A	A	A	A	H	A	A	A	B	B	A	B	B	B
SSR302	A	B	-	A	-	B	-	A	A	-	B	B	A	-	A	B	A	B	H	A	A	-	A	B	A	A	A	B	B	B	B	B	B	B	A	B	-	-	B	-	B	A	A	A	A	A	-	-	H
SSR317	A	B	A	A	A	B	B	A	B	H	B	H	-	A	A	A	A	B	A	A	A	B	B	B	A	A	H	H	A	A	B	B	B	A	A	A	A	A	B	A	B	A	B	A	B	B	A	A	B
SSR80	A	B	A	A	A	B	B	A	A	A	B	-	A	B	-	A	A	B	B	A	A	-	-	A	A	B	A	A	A	A	B	B	-	A	A	-	H	A	B	H	B	A	-	-	B	B	H	A	B
GLCC541	A	B	B	B	B	B	B	A	B	B	A	-	A	A	B	A	B	A	A	B	A	A	A	A	B	A	A	B	B	B	A	A	B	B	B	B	A	A	B	B	-	A	B	B	A	A	B	A	A
GLCC548	A	B	A	A	A	B	B	A	A	A	B	B	B	B	A	B	A	B	A	A	A	A	A	B	A	A	B	B	A	A	B	B	B	A	A	B	A	A	B	A	B	A	B	B	B	B	-	A	H
GLCC556	A	B	A	B	B	B	-	A	B	A	H	B	B	A	B	A	A	H	H	A	A	A	A	B	B	B	A	B	A	B	B	B	B	B	B	A	-	B	B	H	B	A	A	B	A	A	B	H	A
GLCC559	A	B	A	B	B	B	A	B	B	A	B	A	B	A	B	H	A	A	A	B	B	B	A	B	B	A	A	B	A	B	A	A	A	A	B	B	A	B	B	A	B	B	A	B	A	B	A	H	B
GLCC562	A	B	A	A	A	A	A	B	B	B	A	B	B	B	A	-	B	A	B	B	B	A	B	A	B	A	A	A	A	A	B	A	A	A	B	A	B	B	A	B	B	B	B	B	A	B	A	A	B
GLCC591	A	B	-	B	B	A	-	B	B	B	B	A	B	B	A	A	A	A	B	B	-	B	B	A	B	B	B	-	A	A	B	A	A	B	H	A	B	B	A	H	B	-	A	B	B	A	B	B	A
GLCC592	A	B	A	A	A	B	-	A	B	H	H	B	A	A	A	A	A	B	A	A	A	B	A	B	A	A	H	B	-	A	B	B	B	A	A	A	A	A	-	A	B	A	B	A	B	B	A	A	A
GLCC598	A	B	B	B	B	B	B	A	B	B	A	B	A	A	B	A	B	A	A	B	A	A	A	A	B	A	A	B	B	B	A	A	B	B	B	B	A	A	B	B	B	A	B	B	A	A	B	A	A
GLCC607	A	B	A	A	A	B	B	A	A	A	B	B	B	B	A	B	A	B	A	A	A	H	A	B	A	A	B	B	A	A	B	B	B	A	A	B	-	A	B	A	B	A	B	B	B	B	A	A	A
GLCC609	A	B	B	A	A	A	A	A	B	A	H	A	B	B	A	A	B	A	B	B	B	A	B	A	B	B	A	B	B	B	A	H	B	A	B	A	H	B	A	H	B	B	-	A	A	A	A	H	A
GLCC614	A	B	A	B	B	A	B	B	B	B	B	A	A	H	B	B	B	B	A	B	B	B	A	A	B	B	B	B	B	A	A	A	A	A	A	A	H	A	B	-	-	A	A	A	A	-	B	B	H
[truncated: 79 more columns]
