# Supplementary material for: Construction of a Genetic Linkage Map and Identification of QTLs for Seed Weight and Seed Size Traits in Lentil (Lens culinaris Medik.)
Source: PLoS One. 2015 Oct 5;10(10):e0139666. doi: 10.1371/journal.pone.0139666 (PMC4593543; doi:10.1371/journal.pone.0139666)
Supplement: S3 Table — (XLS) [file pone.0139666.s004.xls]

## Sheet: Sheet1
	S3 Table: Average values of the three years phenotyping data for the two seed traits (SW: seed weight and SS: seed size)
S.No.	SampleID	SW	SS
1	Precoz	5.075	5.675
2	L830	2.195	3.9
3	1	2.69	4.125
4	2	2.21	3.6
5	3	2.915	4.1
6	6	2.785	3.95
7	7	2.92	4.5
8	8	3.145	4.75
9	10	2.33	3.7
10	11	3.33	4.35
11	12	2.67	3.75
12	14	2.45	3.65
13	16	2.94	4.25
14	17	3.855	4.65
15	19	2.24	3.5
16	20	3.81	4.5
17	22	3.5	4.6
18	24	2.88	4.2
19	27	2.665	4.1
20	28	3.5	4.5
21	29	3.72	4.35
22	30	3.26	4.2
23	32	3.415	4.4
24	34	2.325	3.775
25	35	2.565	3.9
26	36	2.335	3.75
27	38	3.865	4.35
28	39	2.92	4
29	40	3.325	4.1
30	41	3.62	4.5
31	44	2.455	3.6
32	46	3.075	4.6
33	50	2.705	3.7
34	51	2.58	3.5
35	52	2.645	3.7
36	53	2.815	4.4
37	55	3.045	4.1
38	56	2.63	3.7
39	57	3.29	4.3
40	59	3	4.05
41	60	2.845	4.25
42	61	4.32	5
43	62	3.155	4.3
44	64	3.165	4.25
45	69	3.865	4.55
46	70	2.705	4.25
47	71	2.87	4.05
48	72	3.295	4.25
49	74	2.96	4.8
50	75	3.35	4.1
51	76	2.74	3.95
52	79	2.715	3.8
53	80	2.46	3.65
54	82	3.17	4.25
55	83	3.855	4.6
56	86	2.97	4.2
57	87	2.765	3.8
58	89	2.955	4
59	90	3.165	4.6
60	92	3.18	4.35
61	93	3.635	4.8
62	97	3.295	4.25
63	98	3.695	4.6
64	99	3.415	5.2
65	101	3.04	4.6
66	102	4.105	4.6
67	105	3.725	4.45
68	112	2.46	4.2
69	113	2.535	3.65
70	114	3.44	4.15
71	115	3.295	4.3
72	116	2.64	3.85
73	119	2.59	3.8
74	120	3.945	4.9
75	121	2.63	3.75
76	122	4.16	4.45
77	124	3.015	4.05
78	130	3.46	4.4
79	131	2.76	3.9
80	133	2.705	3.7
81	134	3.965	4.7
82	135	3	4.45
83	137	2.72	3.7
84	138	2.765	4
85	139	3.385	4.75
86	141	3.715	4.55
87	142	3.03	4.15
88	143	3.745	4.5
89	145	2.09	3.3
90	146	3.565	4.65
91	147	2.635	3.9
92	150	2.735	3.8
93	151	2.83	4.25
94	153	2.325	3.8
95	154	2.95	4.1
96	155	2.71	3.95
97	156	2.985	4.1
98	157	3.935	4.2
99	158	3.175	4.15
100	159	3.575	4.5
101	160	3.265	3.2
102	161	2.325	3.5
103	162	3.055	4.1
104	163	0	0
105	164	3.615	4.05
106	165	3.265	4.25
107	166	4.075	4.8
108	167	3.115	3.85
109	168	3.195	4.3
110	170	4.155	4.4
111	173	3.45	4.4
112	175	2.895	3.9
113	176	3.055	4.1
114	177	2.68	3.6
115	178	2.715	3.75
116	179	3.14	3.85
117	180	2.835	4
118	181	3.21	4.05
119	182	2.535	3.7
120	183	3.655	5
121	185	3.31	4.1
122	186	3.37	4.25
123	187	3.785	5
124	188	4.025	4.45
125	190	2.885	4.15
126	191	3.13	4.25
127	192	2.8	3.85
128	199	2.765	4.4
